# Supplementary material for: Phenotypic Diversity Analysis in the Sect. Tuberculate (Camellia L.) Population, an Endemic Taxon in China
Source: Plants (Basel). 2024 Nov 15;13(22):3210. doi: 10.3390/plants13223210 (PMC11598314; doi:10.3390/plants13223210)
Supplement: Supplementary file 1 [file plants-13-03210-s001.zip]

Archive with 2 entries (2 files):
- Table S1. Diversity of 21 quantitative traits in 18 populations of sect. Tuberculate plants..xlsx
- Table S2..xlsx
