# Supplementary material for: Phenotypic Diversity Analysis in the Sect. Tuberculate (Camellia L.) Population, an Endemic Taxon in China
Source: Plants (Basel). 2024 Nov 15;13(22):3210. doi: 10.3390/plants13223210 (PMC11598314; doi:10.3390/plants13223210)
Supplement: Supplementary file 1 [file plants-13-03210-s001.zip › Table S1. Diversity of 21 quantitative traits in 18 populations of sect. Tuberculate plants..xlsx]

## Sheet: Sheet1
Table S1. Diversity of 21 quantitative traits in 18 populations of sect. Tuberculate plants.
No.	Phenotypic trait	ALL			DLY			DQY			HBL			JBL			JEL			LBL			LGC			LPL			LYL			HKH			SJL			XLG			XYL			ZGC			ZML
		Mean	Standard deviation	Coefficient of Variation/%	Mean	Standard deviation	Coefficient of Variation/%	Mean	Standard deviation	Coefficient of Variation/%	Mean	Standard deviation	Coefficient of Variation/%	Mean	Standard deviation	Coefficient of Variation/%	Mean	Standard deviation	Coefficient of Variation/%	Mean	Standard deviation	Coefficient of Variation/%	Mean	Standard deviation	Coefficient of Variation/%	Mean	Standard deviation	Coefficient of Variation/%	Mean	Standard deviation	Coefficient of Variation/%	Mean	Standard deviation	Coefficient of Variation/%	Mean	Standard deviation	Coefficient of Variation/%	Mean	Standard deviation	Coefficient of Variation/%	Mean	Standard deviation	Coefficient of Variation/%	Mean	Standard deviation	Coefficient of Variation/%	Mean	Standard deviation	Coefficient of Variation/%
1	LL	10.1	1.47189	14.5732	13.6	2	14.7059	11.4418	1.19825	10.4725	7.675	0.842244	10.9739	12.7281	1.30236	10.2321	5.13333	1.10252	21.4777	6	1.14592	19.0987	11.5769	2.6652	23.0217	11.9744	0.998278	8.33673	10.504	0.731221	6.96136	10.828	1.84001	16.9931	14.5769	1.985	13.6174	5.64353	0.514529	9.11716	9.88727	1.05735	10.694	15.1231	0.694107	4.5897	15.6	1.60748	10.3044
2	LW	4.028	0.733459	18.209	5.7	0	0	3.01182	0.377331	12.5283	2.31875	0.346805	14.9565	4.68625	0.597974	12.7602	2.36667	0.601849	25.4302	1.0775	0.756101	70.1718	5.62308	0.83772	14.8979	3.23389	0.426252	13.1808	3.632	0.978343	26.9368	3.616	0.81745	22.6065	6.12308	0.99472	16.2454	2.50765	0.237277	9.46213	2.68182	0.410804	15.3181	3.55063	0.287651	8.10143	7.347	1.04139	14.1744
3	PEL	0.912	0.173636	19.039	0.7	0.2	28.5714	1.02091	0.147121	14.4108	0.49375	0.139054	28.1628	0.82375	0.168852	20.4979	0.566667	0.124722	22.0097	0.957	0.291618	30.4721	0.8	0.218386	27.2982	0.925	0.232767	25.164	1.205	0.243977	20.2471	0.732	0.286838	39.1855	1.16308	0.323524	27.8162	0.484706	0.113817	23.4817	0.9	0.221565	24.6183	1.46188	0.247745	16.9471	1.147	0.127988	11.1585
4	LA	28.9773	8.77397	30.2787	54.544	9.88	18.1138	24.2412	4.6808	19.3092	12.6188	2.95153	23.3899	42.066	8.61438	20.4782	8.85733	4.04695	45.6904	18.62	9.95212	53.4486	46.9695	16.639	35.4252	27.0577	3.91175	14.4571	26.5625	6.70855	25.2557	28.3945	10.3815	36.5617	63.6989	18.8769	29.6346	9.94499	1.60566	16.1454	18.7759	4.64884	24.7596	37.6588	4.37509	11.6177	80.876	18.5135	22.8912
5	LSI	2.548	0.354235	13.9025	2.37658	0.27	11.3609	3.84314	0.535218	13.9266	3.34499	0.325492	9.73072	2.74487	0.341143	12.4284	2.2247	0.439784	19.7682	3.539	1.22739	34.6819	2.03863	0.267232	13.1085	3.77302	0.622049	16.4868	3.06911	0.696256	22.6859	3.05341	0.339798	11.1285	2.39591	0.18318	7.64551	2.26335	0.237926	10.5121	3.73369	0.469526	12.5754	4.2782	0.30353	7.09482	2.14842	0.275896	12.8418
6	LV	7.2	1.10755	15.3826	8.5	0.5	5.88235	7.90909	0.668043	8.44652	8.8125	0.807678	9.16514	7.875	0.780625	9.9127	8.66667	0.942809	10.8786	6.9	0.7	10.1449	8.69231	1.53846	17.6991	7.05556	0.911179	12.9143	8.3	0.781025	9.40994	7.3	0.640312	8.7714	8	0.784465	9.80581	7.11765	0.757888	10.648	8	0.738549	9.23186	8.6875	0.845484	9.73219	7.7	0.781025	10.1432
7	FD	1.838	0.308312	16.7743	1.6	0.2	12.5	1.92636	0.440831	22.8841	1.17125	0.302838	25.856	1.98687	0.390588	19.6584	2.11667	0.124722	5.89237	1.473	0.227026	15.4125	1.90538	0.328648	17.2484	1.90111	0.296102	15.5752	1.288	0.233015	18.0912	5.573	0.428627	7.69113	3.15615	0.321906	10.1993	0.967059	0.128693	13.3077	1.75364	0.341501	19.4739	2.69687	0.12839	4.76069	3.624	0.305424	8.42782
8	FSL	0.302	0.0388501	12.8643	0.646667	0.08	12.3711	0.481818	0.104431	21.6743	0.461875	0.11215	24.2816	0.555	0.0774597	13.9567	0.12	0.0244949	20.4124	0.388	0.0738647	19.0373	0.623077	0.0678669	10.8922	0.616667	0.826808	134.077	0.266	0.0498397	18.7367	0.453	0.0963379	21.2667	0.538462	0.137608	25.5559	0.432941	0.0536618	12.3947	0.340909	0.296263	86.9039	0.75125	0.124141	16.5246	0.704	0.0801499	11.3849
9	FL	1.834	0.334221	18.2236	1.345	0.21	15.6134	1.15091	0.144691	12.5719	1.32062	0.147499	11.1689	1.525	0.273496	17.9342	2.31667	0.217	9.3669	1.88	0.183303	9.75016	2.04538	0.386615	18.9018	2	0.256038	12.8019	2.18	0.331662	15.2139	5.428	0.682492	12.5736	2.23692	0.283288	12.6642	0.98	0.250576	25.569	1.65545	0.216096	13.0536	2.74938	0.186898	6.79784	3.063	0.219729	7.17367
10	FST	0.178667	0.0357522	20.0106	0.32	0.13	40.625	0.201818	0.0450894	22.3416	0.196875	0.0480519	24.4073	0.299375	0.081813	27.3279	0.216667	0.0329983	15.23	0.149	0.022561	15.1416	0.266923	0.0773985	28.9966	0.377222	0.0524728	13.9103	0.489	0.134347	27.4737	1.042	0.138477	13.2896	0.433846	0.160074	36.8965	0.147647	0.0340466	23.0594	0.139091	0.0389532	28.0056	0.366875	0.0934558	25.4735	0.747	0.0670895	8.98119
11	SDL	1.29267	0.0904409	6.99646	0.745	0.385	51.6779	1.61727	0.383692	23.7247	0.920625	0.111044	12.0618	0.88	0.477376	54.2472	1.22333	0.0784573	6.41341	1.069	0.112201	10.4959	0.783846	0.270343	34.4893	0.686111	0.102477	14.9359	1.637	0.1064	6.49971	1.836	0.263598	14.3572	1.02538	0.101649	9.91327	0.546471	0.138477	25.3402	0.761818	0.126046	16.5454	1.86938	0.240506	12.8656	1.945	0.189855	9.76119
12	NO	3.2	0.4	12.5	3	0	0	3.18182	0.385695	12.1218	3.25	0.433013	13.3235	3.5	0.5	14.2857	3	0	0	3	0	0	3.23077	0.421325	13.041	3.11111	0.31427	10.1015	3.2	0.4	12.5	3.3	0.458258	13.8866	3.61538	0.73782	20.4078	2.52941	0.605625	23.9433	3.09091	0.28748	9.30082	3.125	0.330719	10.583	3.9	0.7	17.9487
13	NS	3.2	0.4	12.5	3	0	0	3.18182	0.385695	12.1218	3.25	0.433013	13.3235	3.4375	0.496078	14.4314	3	0	0	2.3	0.9	39.1304	3.23077	0.421325	13.041	3.05556	0.704921	23.0701	2.8	0.748331	26.7261	4.2	1.6	38.0952	3.61538	0.835598	23.1123	2.52941	0.605625	23.9433	3.36364	0.642824	19.111	3.125	0.330719	10.583	3.6	0.663325	18.4257
14	NC	5.26667	0.442217	8.39652	8	0	0	7.54545	0.890724	11.8048	7.375	0.484123	6.56438	5.9375	0.658478	11.0902	7.66667	0.471405	6.14875	6	0.447214	7.45356	7.30769	0.461538	6.31579	6	0	0	5.7	0.9	15.7895	5.5	0.5	9.09091	7.53846	0.498519	6.613	9.64706	2.35	24.3597	6.09091	0.514259	8.44307	7.375	0.484123	6.56438	7.7	0.9	11.6883
15	CL	1.051	0.126823	12.0669	0.825	0.03	3.63636	1.80136	0.0685596	3.80598	1.12781	0.137079	12.1544	1.4225	0.106272	7.47079	0.675	0.0204124	3.02406	1.0775	0.0786209	7.29661	1.05538	0.131302	12.4412	1.67922	0.169898	10.1177	1.05	0.0591608	5.63436	0.951	0.368848	38.7853	1.99885	0.163073	8.15837	0.692647	0.124972	18.0427	0.810455	0.07294	8.99989	0.6725	0.0707549	10.5212	1.0945	0.215226	19.6643
16	CW	0.854933	0.116879	13.6711	0.7125	0	0	0.992	0.0794241	8.00646	0.905	0.170276	18.815	1.00469	0.126076	12.5488	0.483333	0.0311805	6.45113	0.6	0.0612372	10.2062	0.828462	0.106615	12.8691	0.985278	0.140885	14.299	1.05	0.136931	13.041	1.483	0.100404	6.77034	1.95654	0.203455	10.3987	0.523824	0.096353	18.3942	0.686364	0.0572412	8.33977	0.548125	0.0696616	12.7091	0.84	0.14151	16.8464
17	NP	12.2	0.832666	6.82513	8	0	0	10.1818	0.833196	8.18317	7.375	0.599479	8.12853	8.5	0.612372	7.20438	5	0	0	5.4	0.489898	9.07218	7.38462	0.486504	6.58808	5.77778	0.711458	12.3137	10.9	1.04403	9.57826	5.1	0.3	5.88235	7.23077	0.421325	5.82684	8	0	0	6.72727	0.445362	6.62024	7.375	0.484123	6.56438	11	1.41421	12.8565
18	PL	1.849	0.196386	10.6212	2.33	0.08	3.43348	4.19773	0.192015	4.57427	2.67469	0.267403	9.99756	3.66812	0.331582	9.03954	2.575	0.174404	6.77296	3.4975	0.245064	7.00683	2.27308	0.132977	5.85008	3.695	0.850302	23.0122	2.83	0.345832	12.2202	2.553	0.184122	7.212	2.60846	0.147379	5.65005	1.60794	0.203261	12.641	1.75682	0.195428	11.124	2.165	0.147309	6.80412	2.645	0.392874	14.8535
19	PW	0.944333	0.197162	20.8784	1.8	0.05	2.77778	1.30136	0.0748966	5.75524	2.03437	0.169585	8.33596	1.68531	0.218299	12.953	1.075	0.0816497	7.59532	1.1525	0.136679	11.8594	1.555	0.157242	10.112	1.95806	0.176038	8.99043	1.05	0.10247	9.759	2.17	0.0988939	4.55732	1.30923	0.224524	17.1493	1.08235	0.204882	18.9294	0.948636	0.107219	11.3024	1.08875	0.171715	15.7717	1.74	0.302944	17.4106
20	STL	2.678	0.209832	7.83539	2.25	0.09	4	2.60273	0.0840012	3.22743	1.58062	0.157022	9.93416	2.68938	0.15114	5.6199	1.56667	0.181169	11.564	1.543	0.159502	10.3372	2.45385	0.172428	7.02684	2.5495	0.237098	9.29978	1.91	0.137477	7.19776	2.619	0.193879	7.40278	1.97615	0.179381	9.07728	1.21294	0.155819	12.8464	1.11909	0.245151	21.9063	2.62375	0.167439	6.38168	1.955	0.188958	9.66535
21	NOS	3.6	0.8	22.2222	5	0	0	3.63636	0.481046	13.2288	3	0	0	3.5625	0.496078	13.925	2.66667	0.471405	17.6777	3.2	0.4	12.5	3	0	0	3.66667	0.471405	12.8565	4.2	0.748331	17.8174	3.2	0.6	18.75	4.30769	0.461538	10.7143	3	0	0	3	0.426401	14.2134	3	0	0	4	0	0
[truncated: 7 more columns]
