# Supplementary material for: Phenotypic Diversity Analysis in the Sect. Tuberculate (Camellia L.) Population, an Endemic Taxon in China
Source: Plants (Basel). 2024 Nov 15;13(22):3210. doi: 10.3390/plants13223210 (PMC11598314; doi:10.3390/plants13223210)
Supplement: Supplementary file 1 [file plants-13-03210-s001.zip › Table S2..xlsx]

## Sheet: Sheet1
Table S2. Eigenvector values, eigenvalues, and cumulative contributions of each principal component of phenotypic traits of 212 sect. Tuberculate plants
Traits	Principal component
	1	2	3	4	5	6	7	8	9	10
LL	0.30434	0.29042	-0.0844	0.13216	0.13445	0.21653	0.12156	0.04356	-0.01262	-0.11477
LW	0.28216	0.25586	0.15566	-0.23118	0.17178	0.18246	-0.01067	-0.01513	-0.06873	-0.14369
PEL	0.20087	0.3202	-0.17878	0.14129	-0.06615	0.01643	0.29312	-0.03475	0.03511	-0.13277
LS	0.05045	0.00166	0.25411	-0.33244	-0.07498	0.33293	-0.10522	0.22888	0.0495	0.08263
LSI	-0.0177	-0.02631	-0.31647	0.48104	-0.10017	-0.00412	0.1252	0.02762	0.13166	0.08634
LV	0.00419	0.22065	-0.12436	0.08109	0.37656	-0.05443	0.18515	0.13287	0.12588	-0.19957
LB	0.1679	0.21396	-0.17017	-0.07988	-0.27147	0.06484	-0.25231	0.21756	0.14457	0.25384
LC	-0.01669	-0.03346	-0.06464	0.04738	-0.01744	0.34006	-0.21703	0.37515	0.07726	-0.21844
LM	-0.00207	0.000394	0.05627	-0.11248	0.05734	-0.22867	0.30131	0.58577	-0.2955	0.2405
LEA	-0.12797	0.00477	0.21864	0.02626	0.0028	0.10922	0.30218	0.11759	0.43375	0.43656
TF	0.09759	0.07338	0.21137	-0.04584	-0.10913	0.3248	0.06374	-0.43908	0.11841	-0.02417
FD	0.322	-0.18786	-0.21542	-0.2201	0.03096	0.10087	0.15504	-0.02381	0.04091	0.01833
FSL	0.0967	0.09363	-0.10724	0.04693	0.35505	0.16393	-0.06627	0.01104	-0.46293	0.22484
FST	0.32262	-0.21608	-0.11565	-0.1451	0.0398	-0.02263	0.22519	-0.12037	-0.0258	0.00174
SDL	0.22865	0.07417	-0.31721	-0.13183	-0.23352	-0.16619	0.15703	-0.14349	0.03638	0.23078
NO	0.22696	0.08293	0.02351	0.03309	0.28143	-0.20948	-0.30562	-0.07411	0.36089	0.16244
NS	0.21178	-0.04627	-0.07134	-0.06742	0.32649	-0.27215	-0.33276	0.08769	0.28658	0.09701
FC	0.12689	-0.42728	-0.23448	-0.16499	-0.1005	0.14888	0.09583	0.11137	0.13437	0.03647
CA	0.16201	-0.23491	0.2212	0.02343	-0.08082	-0.41828	0.06705	-0.04484	-0.09271	-0.27848
NC	-0.1621	0.058	0.09274	-0.12403	0.33997	0.01081	0.25476	-0.25419	-0.076	0.36619
CL	0.20927	-0.01493	0.37037	0.35411	0.07637	-0.02826	0.02315	0.11242	0.02309	0.00103
CW	0.29208	-0.17082	0.2645	0.03001	0.04888	-0.06307	0.17404	0.12282	0.13376	-0.15346
NP	0.0538	0.34926	0.14149	-0.19822	-0.27659	-0.3244	-0.13922	-0.07718	-0.08253	0.13529
PL	0.1552	-0.09011	0.17491	0.45029	-0.13325	0.12616	-0.04508	-0.01272	-0.03604	0.28693
PW	0.14757	-0.35989	0.05806	0.05765	0.14554	0.09706	-0.1829	-0.15263	-0.20223	0.19461
STL	0.28224	0.03487	-0.03122	0.16171	-0.17438	0.01205	-0.19872	0.00861	-0.3342	0.13529
NOS	0.19558	0.09673	0.27489	-0.02946	-0.21487	-0.01774	0.17188	0.05349	0.00405	0.00080571
Eigenvalue	5.09	2.62	2.44	2.12	1.73	1.38	1.26	1.13	1.05	1.01
Contribution rate (%)	18.84	9.72	9.04	7.85	6.42	5.1	4.68	4.2	3.89	3.76
Cumulative contribution rate (%)	18.84	28.56	37.6	45.45	51.87	56.97	61.65	65.84	69.73	73.49
